# Supplementary material for: Characterization of white blood cell ratios in South American camelids presented at a veterinary teaching hospital
Source: Sci Rep. 2024 Oct 29;14:26031. doi: 10.1038/s41598-024-76985-8 (PMC11522603; doi:10.1038/s41598-024-76985-8)
Supplement: Supplementary file 1 — Supplementary Material 1 [file 41598_2024_76985_MOESM1_ESM.xlsx]

## Sheet: Supplementary Table 1
Supplementary Table S1: Descriptive statistics on neutrophil-to-lymphocyte ratio (NLR), band neutrophil-to-lymphocyte ratio (BLR), band neutrophil-to-neutrophil-to-lymphocyte ratio (BNLR), band neutrophil-to-neutrophil ratio (BNR) and lymphocyte-to-monocyte ratio (LMR) in South American camelids. Sorted by Species (A: alpaca; L: llama), Sex (f: female; m: male), BCS-cat (Lean-yes: BCS < 3; lean-n…
Parameter	Species	Sex	BCS-category	WBC-category	Anemia-category	n=	Mean	SD	Median	Minimum	Maximum	Lower Quartile	Upper Quartile
BLR	all	all	all	all	all	307	0.757679	1.37244	0.235294	0	11	0.0724638	0.869565
BLR	all	all	all	all	Anemia-yes	88	0.783747	1.22134	0.314145	0	8	0.10974	1
BLR	all	all	all	all	Anemia-no	219	0.747205	1.43117	0.195122	0	11	0.0588235	0.8
BLR	all	all	all	WBC-increased	all	56	1.40993	2.25171	0.552778	0	11	0.197561	1.7619
BLR	all	all	all	WBC-decreased	all	87	0.592562	0.81775	0.25	0	4.28571	0.047619	0.788732
BLR	all	all	all	WBC-normal	all	164	0.622554	1.13726	0.192012	0	7.28571	0.0526316	0.720779
BLR	all	all	Lean-no	all	all	157	0.621066	1.43151	0.153846	0	11	0.0465116	0.530612
BLR	all	all	Lean-yes	all	all	150	0.900668	1.29713	0.410526	0	8	0.12	1.15
BLR	all	f	all	all	all	140	0.816116	1.55054	0.23876	0	11	0.0970527	0.892857
BLR	all	m	all	all	all	167	0.708691	1.20571	0.235294	0	8	0.047619	0.8125
BLR	A	all	all	all	all	275	0.66354	1.02576	0.230769	0	6.66667	0.0714286	0.84
BLR	L	all	all	all	all	32	1.56669	2.92208	0.275862	0	11	0.0871212	1.46703
BNLR	all	all	all	all	all	307	0.0152211	0.028579	0.0036613	0	0.185185	0.0011655	0.0141988
BNLR	all	all	all	all	Anemia-yes	88	0.0171546	0.0306553	0.0055463	0	0.171667	0.0017815	0.0209656
BNLR	all	all	all	all	Anemia-no	219	0.0144441	0.0277365	0.002924	0	0.185185	0.0011009	0.013292
BNLR	all	all	all	WBC-increased	all	56	0.0208741	0.0335444	0.0069681	0	0.143813	0.0025667	0.028549
BNLR	all	all	all	WBC-decreased	all	87	0.0181657	0.0342918	0.0047619	0	0.185185	0.000987776	0.0222824
BNLR	all	all	all	WBC-normal	all	164	0.0117286	0.0224793	0.002764	0	0.131054	0.000956709	0.0108507
BNLR	all	all	Lean-no	all	all	157	0.0115634	0.0268681	0.0023652	0	0.185185	0.00074129	0.0076531
BNLR	all	all	Lean-yes	all	all	150	0.0190494	0.0298783	0.0068919	0	0.171667	0.002331	0.0229885
BNLR	all	f	all	all	all	140	0.0175443	0.0327623	0.0037033	0	0.171667	0.0013621	0.0135347
BNLR	all	m	all	all	all	167	0.0132734	0.0244631	0.0035511	0	0.185185	0.000788333	0.0144928
BNLR	A	all	all	all	all	275	0.0142566	0.0270078	0.0035828	0	0.185185	0.0011455	0.0134639
BNLR	L	all	all	all	all	32	0.0235097	0.0391905	0.0047864	0	0.136646	0.0012083	0.0233456
BNR	all	all	all	all	all	307	0.126148	0.167716	0.0594595	0	0.868687	0.0186335	0.150443
BNR	all	all	all	all	Anemia-yes	88	0.1455	0.187053	0.0714749	0	0.868687	0.0248534	0.181588
BNR	all	all	all	all	Anemia-no	219	0.118372	0.159085	0.056	0	0.806452	0.0165746	0.143713
BNR	all	all	all	WBC-increased	all	56	0.0955452	0.13487	0.0594206	0	0.868687	0.0221813	0.117014
BNR	all	all	all	WBC-decreased	all	87	0.182532	0.213135	0.0944882	0	0.806452	0.0258621	0.293413
BNR	all	all	all	WBC-normal	all	164	0.106686	0.142482	0.0553368	0	0.746032	0.0150963	0.136924
BNR	all	all	Lean-no	all	all	157	0.0904895	0.133214	0.04	0	0.806452	0.0112994	0.114286
BNR	all	all	Lean-yes	all	all	150	0.16347	0.190908	0.0839202	0	0.868687	0.0276243	0.225166
BNR	all	f	all	all	all	140	0.139792	0.183563	0.0595805	0	0.868687	0.0212862	0.200817
BNR	all	m	all	all	all	167	0.11471	0.152801	0.0588235	0	0.806452	0.0178571	0.139394
BNR	A	all	all	all	all	275	0.126444	0.171305	0.0573248	0	0.868687	0.0186335	0.150443
BNR	L	all	all	all	all	32	0.123602	0.135183	0.0821291	0	0.578512	0.0178794	0.162017
LMR	all	all	all	all	all	282	11.2661	12.6453	7	0.133333	97	3.53846	14.6667
LMR	all	all	all	all	Anemia-yes	79	9.59703	9.6077	5.33333	0.333333	44	3.5	13
LMR	all	all	all	all	Anemia-no	203	11.9156	13.6118	7.5	0.133333	97	3.53846	15
LMR	all	all	all	WBC-increased	all	50	6.22539	6.58135	4	0.133333	30	1.8	7.33333
LMR	all	all	all	WBC-decreased	all	77	11.1481	9.99294	8.25	0.805556	52	3.66667	15
LMR	all	all	all	WBC-normal	all	155	12.9508	14.7511	8	0.4	97	4	17
LMR	all	all	Lean-no	all	all	145	12.3197	13.8778	8.2	0.133333	97	4	15
LMR	all	all	Lean-yes	all	all	137	10.151	11.1369	5.71429	0.333333	61	3.11111	12.625
LMR	all	f	all	all	all	127	12.5096	14.7005	7	0.133333	97	4	16.5
LMR	all	m	all	all	all	155	10.2472	10.6131	7	0.333333	71	3.33333	14.1667
LMR	A	all	all	all	all	253	11.5791	11.5791	7.16667	0.333333	97	3.66667	15
LMR	L	all	all	all	all	29	8.53543	11.4185	4.18182	0.133333	59	2.8	9.75
NLR	all	all	all	all	all	307	7.30714	11.1925	4.32353	0.201389	99	2.3125	7.80952
NLR	all	all	all	all	Anemia-yes	88	8.51713	12.7456	5.20312	0.385714	99	2.6875	9.02632
NLR	all	all	all	all	Anemia-no	219	6.82093	10.4967	4.09091	0.201389	95	2.18033	7.09524
NLR	all	all	all	WBC-increased	all	56	16.9572	21.2323	9.61111	1.07609	99	6.45231	18.8
NLR	all	all	all	WBC-decreased	all	87	3.87251	3.68952	2.84444	0.201389	23.125	1.75714	5.06897
NLR	all	all	all	WBC-normal	all	164	5.83403	5.95017	3.83974	0.412844	48.25	2.50802	7.10417
NLR	all	all	Lean-no	all	all	157	6.30872	8.95585	3.82857	0.201389	91.5	2.47059	6.56
NLR	all	all	Lean-yes	all	all	150	8.35215	13.0823	4.81487	0.208955	99	2.18033	8.7
NLR	all	f	all	all	all	140	7.61015	12.2272	4.56281	0.385714	99	2.43705	8.55138
NLR	all	m	all	all	all	167	7.05311	10.2759	3.86486	0.201389	95	2.28814	6.81818
NLR	A	all	all	all	all	275	6.778	9.92634	4.10811	0.201389	99	2.23729	7.66667
NLR	L	all	all	all	all	32	11.8544	11.8544	5.24937	0.631579	91.5	2.76779	10.9062

## Sheet: Supplementary Table 2
Supplementary Table S2: Detailed results of the generalized linear models for neutrophil-to-lymphocyte ratio (NLR), band neutrophil-to-lymphocyte ratio (BLR), band neutrophil-to-neutrophil-to-lymphocyte ratio (BNLR), band neutrophil-to-neutrophil ratio (BNR) and lymphocyte-to-monocyte ratio (LMR) in South American camelids. Values for models within ΔAICc < 2, used for interpretation: number of fi…
LogNLR Model 1 full model: ~Species + Sex + Sqrtagedays + Month + BCS + WBC count + PCV
								Species		Sex		Sqrtagedays		Month		BCS		WBC count		PCV
	k	df	logLik	AICc	∆AICc	ω	AIC	Estimate	P-value	Estimate	P-value	Estimate	P-value	Estimate	P-value	Estimate	P-value	Estimate	P-value	Estimate	P-value
models with ∆AICc < 2	3	5	-265.858	541.9	0	0.303	541.72					0.013488	1.19e-13					0.068021	< 2e-16	-0.98247	0.047333
	4	6	-265.031	542.3	0.43	0.245	542.06	0.139694	0.2024			0.013264	3.43e-13					0.067548	< 2e-16	-1.04576	0.0356
	4	6	-265.259	542.8	0.88	0.195	542.52			-0.073362	0.278	0.013715	7.26e-14					0.068268	< 2e-16	-1.05473	0.0349
	5	7	-264.534	543.4	1.53	0.141	543.07	0.130934	0.2336	-0.066831	0.3242	0.013485	2.29e-13					0.067803	< 2e-16	-1.10762	0.0273
	2	4	-267.854	543.8	1.93	0.116	543.71					0.013567	1.11e-13					0.06832	< 2e-16
	k	df	logLik	AICc	∆AICc	ω	AIC	factor		Estimate	Std. Error	z value	P-value	Effect
best model	3	5	-265.858	541.9	0	0.303	541.72	(Intercept)		0.658883	0.168996	3.899	0.000119
								WBC count		0.068021	0.005361	12.688	< 2e-16
								PCV		-0.98247	0.493352	-1.991	0.047333
								Sqrtagedays		0.013488	0.001735	7.774	1.19e-13
LogNLR Model 2 full model: ~Species + Sex + Sqrtagedays + Month + BCS-category + WBC-category + anemia-category + Normoblasts-category
								Species		Sex		Sqrtagedays		Month		BCS-category		WBC-category		Anemia-category		Normoblasts-category
	k	df	logLik	AICc	∆AICc	ω	AIC	Estimate	P-value	Estimate	P-value	Estimate	P-value	Estimate	P-value	Estimate	P-value	Estimate	P-value	Estimate	P-value	Estimate	P-value
models with ∆AICc < 2	4	7	-279.86	574.1	0	0.199	573.72					0.014201	2.14e-13					sign. Diff		0.258673	0.000336	-0.135443	0.107595
	5	8	-279.061	574.6	0.51	0.154	574.12	0.143575	0.21192			0.013978	5.66e-13					sign. Diff		0.261101	0.000293	-0.127877	0.129253
	3	6	-281.183	574.6	0.55	0.151	574.37					0.014234	2.15e-13					sign. Diff		0.238898	0.000786
	4	7	-280.241	574.9	0.76	0.136	574.48	0.156136	0.174538			0.013989	6e-13					sign. Diff		0.242739	0.000643
	5	8	-279.43	575.3	1.25	0.107	574.86			-0.065387	0.359682	0.01443	1.54e-13					sign. Diff		0.257137	0.000366	-0.12945	0.125238
	4	7	-280.635	575.6	1.55	0.092	575.27			-0.073889	0.30036	0.014491	1.36e-13					sign. Diff		0.238151	0.000815
	5	8	-279.649	575.8	1.69	0.086	575.3					0.014173	2.52e-13			0.046339	0.520976	sign. Diff		0.248169	0.000794	-0.139134	0.099497
	6	9	-278.735	576.1	1.98	0.074	575.47	0.134466	0.244884	-0.057139	0.425384	0.014192	4.64e-13					sign. Diff		0.259605	0.000322	-0.123121	0.145312
	k	df	logLik	AICc	∆AICc	ω	AIC	factor		Estimate	Std. Error	z value	P-value	Effect
best model	4	7	-279.86	574.1	0	0.199	573.72	(Intercept)		1.83337	0.117262	15.635	< 2e-16
								Anemia-category		0.258673	0.071301	3.628	0.000336
								WBC decreased-increased		-1.10968	0.10451	-10.618	<1e-04
								WBC normal - increased		-0.76549	0.09456	-8.095	<1e-04
								WBC normal - decreased		0.34419	0.08134	4.232	<1e-04
								Normoblasts-category		-0.135443	0.083922	-1.614	0.107595
								Sqrtagedays		0.014201	0.001847	7.688	2.14e-13
BLR Model 1 full model: ~Species + sex + sqrtagedays + Month + BCS + WBC count + PCV
								Species		Sex		Sqrtagedays		Month		BCS		WBC count		PCV
	k	df	logLik	AICc	∆AICc	ω	AIC	Estimate	P-value	Estimate	P-value	Estimate	P-value	Estimate	P-value	Estimate	P-value	Estimate	P-value	Estimate	P-value
models with ∆AICc < 2	3	5	-341.475	693.1	0	0.387	692.95	0.523515	0.0173			0.020387	2.95e-06					0.048127	9.44e-06
	4	12	-334.289	693.6	0.49	0.303	692.58	0.620415	0.0057			0.021241	9.1e-07			sign. Diff		0.045456	2.03e-05
	5	13	-333.797	694.8	1.69	0.167	693.59	0.590876	0.00916			0.021401	7.93e-07			sign. Diff		0.045408	1.99e-05	1.17464	0.3152
	4	6	-341.431	695.1	1.99	0.143	694.86	0.514558	0.0206			0.020447	2.85e-06					0.048227	9.8e-06	0.345036	0.7671
	k	df	logLik	AICc	∆AICc	ω	AIC	factor		Estimate	Std. Error	z value	P-value	Effect
best model	3	5	-341.475	693.1	0	0.387	692.95	(Intercept)		-1.87789	0.255983	-7.336	2.2e-13
								WBC count		0.048127	0.010865	4.43	9.44e-06
								Species		0.523515	0.21987	2.381	0.0173
								sqrtagedays		0.020387	0.004361	4.675	2.95e-06
BLR Model 2 full model: ~Species + Sex + Sqrtagedays + Month + BCS-category + WBC-category + Anemia-category + Normoblasts-category
								Species		Sex		Sqrtagedays		Month		BCS-category		WBC-category		Anemia-category		Normoblasts-category
	k	df	logLik	AICc	∆AICc	ω	AIC	Estimate	P-value	Estimate	P-value	Estimate	P-value	Estimate	P-value	Estimate	P-value	Estimate	P-value	Estimate	P-value	Estimate	P-value
models with ∆AICc < 2	4	7	-339.872	694.1	0	0.726	693.74	0.687254	0.001892			0.019141	7.7e-06			0.45345	0.005575	sign. Diff
	5	8	-339.793	696.1	1.95	0.274	695.59	0.68915	0.002003	0.06463	0.694176	0.01895	1.21e-05			0.45574	0.005403	sign. Diff
	k	df	logLik	AICc	∆AICc	ω	AIC	factor		Estimate	Std. Error	z value	P-value	Effect
best model	4	7	-339.872	694.1	0	0.726	693.74	(Intercept)		-0.942327	0.260357	-3.619	0.000295
								BCS-category		0.45345	0.163594	2.772	0.005575
								WBC decreased-increased		-0.72622	0.222	-3.271	0.00303
								WBC normal - increased		-0.63501	0.19255	-3.298	0.00278
								WBC normal - decreased		0.09121	0.19834	0.46	0.88952
								Species: Alpaka vs. Lama		0.687254	0.221212	3.107	0.001892
								Sqrtagedays		0.019141	0.004279	4.473	7.7e-06
BNLR Model 1 full model: ~Species + Sex + Sqrtagedays + Month + BCS + WBC count + PCV
								Species		Sex		Sqrtagedays		Month		BCS		WBC count		PCV
	k	df	logLik	AICc	∆AICc	ω	AIC	Estimate	P-value	Estimate	P-value	Estimate	P-value	Estimate	P-value	Estimate	P-value	Estimate	P-value	Estimate	P-value
models with ∆AICc < 2	0	2	-21.783	47.6	0	0.386	47.567
	1	3	-21.551	49.2	1.58	0.176	49.102					0.01687	0.502
	1	3	-21.713	49.5	1.9	0.149	49.426	0.5002	0.691
	1	3	-21.738	49.6	1.95	0.146	49.476			0.279	0.763
	1	3	-21.757	49.6	1.99	0.143	49.515											0.01621	0.814
	k	df	logLik	AICc	∆AICc	ω	AIC	factor		Estimate	Std. Error	z value	P-value	Effect
best model	0	2	-21.783	47.6	0	0.386	47.567	(Intercept)		-4.1851	0.4626	-9.047	<2e-16
BNLR Model 2 full model: ~Species + Sex + Sqrtagedays + Month + BCS-category + WBC-category + anemia-category + Normoblasts-category
								Species		Sex		Sqrtagedays		Month		BCS-category		WBC-category		Anemia-category		Normoblasts-category
	k	df	logLik	AICc	∆AICc	ω	AIC	Estimate	P-value	Estimate	P-value	Estimate	P-value	Estimate	P-value	Estimate	P-value	Estimate	P-value	Estimate	P-value	Estimate	P-value
models with ∆AICc < 2	0	2	-21.783	47.6	0	0.33	47.567
	1	3	-21.551	49.2	1.58	0.15	49.102					0.01687	0.502
	1	3	-21.641	49.4	1.76	0.137	49.283									0.4992	0.599
	1	3	-21.692	49.5	1.86	0.13	49.385															0.4368	0.66
	1	3	-21.713	49.5	1.9	0.128	49.426	0.5002	0.691
	1	3	-21.738	49.6	1.95	0.125	49.476			0.279	0.763
	k	df	logLik	AICc	∆AICc	ω	AIC	factor		Estimate	Std. Error	z value	P-value	Effect
best model	0	2	-21.783	47.6	0	0.33	47.567	(Intercept)		-4.1851	0.4626	-9.047	<2e-16
BNR Model 1 full model: ~Species + Sex + Sqrtagedays + Month + BCS + WBC count + PCV
								Species		Sex		Sqrtagedays		Month		BCS		WBC count		PCV
	k	df	logLik	AICc	∆AICc	ω	AIC	Estimate	P-value	Estimate	P-value	Estimate	P-value	Estimate	P-value	Estimate	P-value	Estimate	P-value	Estimate	P-value
models with ∆AICc < 2	1	3	-104.487	215.1	0	0.37	214.97											-0.04494	0.152
	0	2	-105.639	215.3	0.26	0.324	215.28
	2	4	-104.267	216.7	1.61	0.165	216.53			0.21313	0.507							-0.04527	0.147
	1	3	-105.45	217	1.93	0.141	216.9			0.1977	0.538
	k	df	logLik	AICc	∆AICc	ω	AIC	factor		Estimate	Std. Error	z value	P-value	Effect
best model	1	3	-104.487	215.1	0	0.37	214.97	(Intercept)		-1.55015	0.37813	-4.1	4.14e-05
								WBC count		-0.04494	0.03136	-1.433	0.152
BNR Model 2 full model: ~Species + Sex + Sqrtagedays + Month + BCS-category + WBC-category + anemia-category + Normoblasts-category
								Species		Sex		Sqrtagedays		Month		BCS-category		WBC-category		Anemia-category		Normoblasts-category
	k	df	logLik	AICc	∆AICc	ω	AIC	Estimate	P-value	Estimate	P-value	Estimate	P-value	Estimate	P-value	Estimate	P-value	Estimate	P-value	Estimate	P-value	Estimate	P-value
models with ∆AICc < 2	1	3	-104.004	214.1	0	0.234	214.01									0.5914	0.0761
	2	4	-103.425	215	0.9	0.15	214.85									0.5514	0.101					0.382	0.27
	0	2	-105.639	215.3	1.23	0.126	215.28
	2	5	-102.707	215.6	1.53	0.109	215.41									0.5664	0.091	not significant
	1	3	-104.822	215.7	1.64	0.103	215.64															0.4532	0.188
	2	4	-103.85	215.8	1.75	0.098	215.7			0.1782	0.5794					0.5853	0.0793
	2	4	-103.899	215.9	1.84	0.093	215.8									0.6261	0.0671			-0.1506	0.6477
	2	4	-103.968	216.1	1.98	0.087	215.94					0.002183	0.789			0.590869	0.0764
	k	df	logLik	AICc	∆AICc	ω	AIC	factor		Estimate	Std. Error	z value	P-value	Effect
best model	1	3	-104.004	214.1	0	0.234	214.01	(Intercept)		-2.4025	0.2653	-9.056	<2e-16
								BCS-category		0.5914	0.3334	1.774	0.0761	.
LMR Model 1 full model: ~Species + Sex + Sqrtagedays + Month + BCS + WBC count + PCV
								Species		Sex		Sqrtagedays		Month		BCS		WBC count		PCV
	k	df	logLik	AICc	∆AICc	ω	AIC	Estimate	P-value	Estimate	P-value	Estimate	P-value	Estimate	P-value	Estimate	P-value	Estimate	P-value	Estimate	P-value
models with ∆AICc < 2	3	5	-342.477	695.2	0	0.416	694.95			0.189981	0.05637	-0.009577	0.00026					-0.043253	4.73e-07
	4	6	-341.995	696.3	1.12	0.237	695.99	-0.159751	0.330704	0.180913	0.070369	-0.009177	0.000541					-0.042583	7.6e-07
	2	4	-344.327	696.8	1.63	0.184	696.65					-0.008913	0.000629					-0.043253	5.32e-07
	4	6	-342.37	697	1.87	0.163	696.74			0.196609	0.05105	-0.009594	0.00026					-0.043137	5.32e-07	0.337775	0.64678
	k	df	logLik	AICc	∆AICc	ω	AIC	factor		Estimate	Std. Error	z value	P-value	Effect
best model	3	5	-342.477	695.2	0	0.416	694.95	(Intercept)		2.92974	0.152974	19.152	< 2e-16
								WBC count		-0.043253	0.008384	-5.159	4.73e-07
								Sex		0.189981	0.099148	1.916	0.05637
								Sqrtagedays		-0.009577	0.002589	-3.7	0.00026
LMR Model 2 full model: ~Species + Sex + Sqrtagedays + Month + BCS-category + WBC-category + anemia-category + Normoblasts-category
								Species		Sex		Sqrtagedays		Month		BCS-category		WBC-category		Anemia-category		Normoblasts-category
	k	df	logLik	AICc	∆AICc	ω	AIC	Estimate	P-value	Estimate	P-value	Estimate	P-value	Estimate	P-value	Estimate	P-value	Estimate	P-value	Estimate	P-value	Estimate	P-value
models with ∆AICc < 2	4	7	-344.946	704.3	0	0.135	703.89			0.198284	0.051491	-0.009221	0.000543			-0.16695	0.095495	sign. Diff
	5	8	-343.953	704.4	0.13	0.126	703.91	-0.232428	0.16453	0.18295	0.073419	-0.008604	0.001408			-0.175303	0.080143	sign. Diff
	3	6	-346.368	705	0.74	0.093	704.74			0.192634	0.059129	-0.009126	0.000641					sign. Diff
	6	9	-343.33	705.3	1.02	0.081	704.66	-0.242416	0.14764	0.191494	0.061677	-0.008728	0.00121			-0.163201	0.105121	sign. Diff				-0.128764	0.271598
	5	8	-344.411	705.3	1.05	0.08	704.82			0.206829	0.042972	-0.009361	0.000456			-0.155381	0.122987	sign. Diff				-0.119546	0.307581
	4	7	-345.526	705.5	1.16	0.075	705.05	-0.21484	0.199615	0.178198	0.082193	-0.008552	0.001565					sign. Diff
	4	7	-345.6	705.6	1.31	0.07	705.2	-0.264819	0.112781			-0.007841	0.003285			-0.170537	0.08982	sign. Diff
	4	7	-345.633	705.7	1.37	0.068	705.27			0.203094	0.047332	-0.009297	0.000512					sign. Diff				-0.139936	0.230705
	5	8	-344.684	705.9	1.6	0.061	705.37	-0.227852	0.1741	0.188504	0.06658	-0.0087	0.0013					sign. Diff				-0.149564	0.20041
	3	6	-346.887	706.1	1.78	0.055	705.77					-0.008478	0.001363			-0.160446	0.110647	sign. Diff
	5	8	-344.786	706.1	1.8	0.055	705.57			0.197574	0.052641	-0.009405	0.000474			-0.154065	0.134144	sign. Diff		-0.057491	0.57636
	6	9	-343.758	706.2	1.88	0.053	705.52	-0.23659	0.157936	0.181892	0.07546	-0.008795	0.001205			-0.161252	0.116777	sign. Diff		-0.063359	0.537685
	4	7	-345.938	706.3	1.98	0.05	705.88			0.192194	0.059786	-0.009432	0.000469					sign. Diff		-0.092176	0.359268
	k	df	logLik	AICc	∆AICc	ω	AIC	factor		Estimate	Std. Error	z value	P-value	Effect
best model	4	7	-344.946	704.3	0	0.135	703.89	(Intercept)		2.01782	0.170623	11.826	< 2e-16
								BCS-category		-0.16695	0.099801	-1.673	0.095495
								WBC decreased - increased		0.56474	0.15135	3.731	0.000555
								WBC normal - increased		0.52876	0.13624	3.881	0.00033
								WBC normal - decreased		-0.03598	0.11784	-0.305	0.949396
								Sex		0.198284	0.10138	1.956	0.051491
								Sqrtagedays		-0.009221	0.002635	-3.5	0.000543
